# Supplementary material for: Bacillus Bio-Organic Fertilizer Altered Soil Microorganisms and Improved Yield and Quality of Radish (Raphanus sativus L.)
Source: Plants (Basel). 2025 May 5;14(9):1389. doi: 10.3390/plants14091389 (PMC12073825; doi:10.3390/plants14091389)
Supplement: Supplementary file 1 [file plants-14-01389-s001.zip]

Archive with 1 entries (1 files):
- plants-3594870-supplementary.pdf
